# Supplementary material for: Candidate genes and gene markers for the resistance to porcine pleuropneumonia
Source: Mamm Genome. 2020 Jan 20;31(1):54–67. doi: 10.1007/s00335-019-09825-0 (PMC7060169; doi:10.1007/s00335-019-09825-0)
Supplement: Supplementary file 1 — Supplementary material 1 (XLSX 22 kb) [file 335_2019_9825_MOESM1_ESM.xlsx]

## Sheet: Sheet1
Supplemental Material: Significant markers by FDR. Reiner et al., 2020: Candidate genes and gene markers for the resistance to porcine pleuropneumonia.
CHR	SNP	BP	A1	F_A	F_U	A2	P	BONF	HOLM	SIDAK_SS	SIDAK_SD	FDR_BH	FDR_BY	MAF	OR	Beta
2	2_45022788*	45022456	C	0.5811	0.09524	CTT	1.459e-07	1	1	0.9262	0.9262	0.04099	0.7082	0.3919	13.18	2.5787
2	2_45727698	45727698	A	0.5811	0.09524	G	1.459e-07	1	1	0.9262	0.9262	0.04099	0.7082	0.3851	13.18	2.5787
2	2_45727716	45727716	G	0.5811	0.09524	GA	1.459e-07	1	1	0.9262	0.9262	0.04099	0.7082	0.3851	13.18	2.5787
2	2_45727728	45727728	C	0.5946	0.09524	T	6.083e-08	1	1	0.6626	0.6626	0.03271	0.565	0.3919	13.93	2.63404
2	2_45729907*	45729907	T	0.6351	0.119	G	6.409e-08	1	1	0.6817	0.6817	0.03271	0.565	0.4189	12.88	2.55568
2	2_45806387	45806387	G	0.6351	0.1429	GTCCTTAT	2.414e-07	1	1	0.9866	0.9866	0.05048	0.8721	0.4257	10.44	2.34564
2	2_48481895*	48481895	GGT	0.5811	0.04762	G	2.272e-09	0.04058	0.04058	0.03977	0.03977	0.01066	0.1842	0.3919	27.74	3.32288
2	2_54090949	54090949	TA	0.2973	0.8095	T	1.001e-07	1	1	0.8328	0.8328	0.04099	0.7082	0.4527	0.09955	-2.3071
2	2_54090952	54090952	A	0.2973	0.8095	AC	1.001e-07	1	1	0.8328	0.8328	0.04099	0.7082	0.4527	0.09955	-2.3071
2	2_54090960	54090960	G	0.3108	0.8095	A	2.65e-07	1	1	0.9912	0.9912	0.05083	0.8781	0.4595	0.1061	-2.24337
4	4_11872655	11872655	T	0.527	0.07143	G	3.038e-07	1	1	0.9956	0.9956	0.05083	0.8781	0.3446	14.49	2.67346
12	12_14641621*	14641621	G	0.6081	0.07143	A	4.206e-09	0.07513	0.07513	0.07237	0.07237	0.01073	0.1854	0.3986	20.17	3.0042
12	12_14641668	14641668	C	0.5541	0.04762	T	8.907e-09	0.1591	0.1591	0.1471	0.1471	0.01693	0.2925	0.3581	24.85	3.21286
12	12_14644923	14644923	C	0.5946	0.07143	T	1.117e-08	0.1995	0.1995	0.1809	0.1809	0.01693	0.2925	0.3986	19.07	2.94812
12	12_14644939	14644939	A	0.5811	0.07143	C	1.706e-08	0.3047	0.3047	0.2627	0.2627	0.01693	0.2925	0.3919	18.03	2.89204
12	12_14644987	14644987	GC	0.5811	0.07143	G	1.706e-08	0.3047	0.3047	0.2627	0.2627	0.01693	0.2925	0.3919	18.03	2.89204
12	12_14645017	14645017	GCAA	0.5811	0.09524	G	1.459e-07	1	1	0.9262	0.9262	0.04099	0.7082	0.3986	13.18	2.5787
12	12_14645062	14645062	T	0.5946	0.09524	C	6.083e-08	1	1	0.6626	0.6626	0.03271	0.565	0.4122	13.93	2.63404
12	12_14645063	14645063	T	0.5946	0.09524	C	6.083e-08	1	1	0.6626	0.6626	0.03271	0.565	0.4122	13.93	2.63404
12	12_14645064	14645064	A	0.5946	0.09524	G	6.083e-08	1	1	0.6626	0.6626	0.03271	0.565	0.4122	13.93	2.63404
12	12_14645074*	14645074	C	0.6081	0.09524	G	4.862e-08	0.8686	0.8686	0.5804	0.5804	0.03271	0.565	0.4189	14.74	2.69056
12	12_14645079	14645079	T	0.5946	0.09524	C	6.083e-08	1	1	0.6626	0.6626	0.03271	0.565	0.4122	13.93	2.63404
12	12_14645650	14645650	G	0.4595	0.02381	A	1.399e-07	1	1	0.9178	0.9178	0.04099	0.7082	0.277	34.85	3.55105
12	12_14646288	14646288	C	0.473	0.02381	T	6.227e-08	1	1	0.6712	0.6712	0.03271	0.565	0.3041	36.79	3.60523
15	15_126007382	126007382	TC	0.1486	0.619	T	3.071e-07	1	1	0.9959	0.9959	0.05083	0.8781	0.3311	0.1074	-2.2312
15	15_128146889	128146889	A	0.1757	0.6667	G	1.847e-07	1	1	0.9631	0.9631	0.0423	0.7308	0.3311	0.1066	-2.23867
15	15_128210989	128210989	A	0.2027	0.7143	G	9.94e-08	1	1	0.8306	0.8306	0.04099	0.7082	0.3716	0.1017	-2.28573
15	15_128211931	128211931	A	0.2027	0.7143	C	9.94e-08	1	1	0.8306	0.8306	0.04099	0.7082	0.3581	0.1017	-2.28573
15	15_128219081	128219081	TTG	0.527	0.07143	T	3.038e-07	1	1	0.9956	0.9956	0.05083	0.8781	0.3581	14.49	2.67346
15	15_128335290	128335290	T	0.1216	0.5952	C	1.333e-07	1	1	0.9075	0.9075	0.04099	0.7082	0.2703	0.09415	-2.36287
15	15_128335348	128335348	T	0.09459	0.5714	C	4.687e-08	0.8372	0.8372	0.5671	0.5671	0.03271	0.565	0.25	0.07836	-2.54644
15	15_128335356	128335356	G	0.1351	0.619	A	1.561e-07	1	1	0.9385	0.9385	0.04099	0.7082	0.2905	0.09615	-2.34185
15	15_128335361	128335361	G	0.1081	0.619	A	1.684e-08	0.3008	0.3008	0.2597	0.2597	0.01693	0.2925	0.277	0.07459	-2.59575
15	15_128335367	128335367	C	0.1081	0.619	A	1.684e-08	0.3008	0.3008	0.2597	0.2597	0.01693	0.2925	0.277	0.07459	-2.59575
15	15_128335375	128335375	C	0.1081	0.619	T	1.684e-08	0.3008	0.3008	0.2597	0.2597	0.01693	0.2925	0.277	0.07459	-2.59575
15	15_128338951	128338951	A	0.1486	0.619	G	3.071e-07	1	1	0.9959	0.9959	0.05083	0.8781	0.2973	0.1074	-2.2312
15	15_128351545	128351545	T	0.09459	0.5476	C	2.543e-07	1	1	0.9894	0.9894	0.05048	0.8721	0.2568	0.08631	-2.44981
15	15_128351558	128351558	T	0.09459	0.5476	C	2.543e-07	1	1	0.9894	0.9894	0.05048	0.8721	0.2568	0.08631	-2.44981
15	15_128351595	128351595	C	0.09459	0.5476	G	2.543e-07	1	1	0.9894	0.9894	0.05048	0.8721	0.25	0.08631	-2.44981
15	15_128351599	128351599	T	0.09459	0.5476	C	2.543e-07	1	1	0.9894	0.9894	0.05048	0.8721	0.25	0.08631	-2.44981
15	15_128355625	128355625	A	0.08108	0.5238	AAAAG	1.713e-07	1	1	0.9531	0.9531	0.04099	0.7082	0.2162	0.08021	-2.52311
15	15_128360657	128360657	C	0.1081	0.5714	T	1.726e-07	1	1	0.9542	0.9542	0.04099	0.7082	0.2635	0.09091	-2.39789
15	15_128371140	128371140	C	0.04054	0.4524	T	1.095e-07	1	1	0.8585	0.8585	0.04099	0.7082	0.1757	0.05115	-2.97299
15	15_128372749	128372749	A	0.09459	0.5476	T	2.543e-07	1	1	0.9894	0.9894	0.05048	0.8721	0.25	0.08631	-2.44981
15	15_128373118	128373118	G	0.06757	0.5476	A	1.27e-08	0.2269	0.2269	0.203	0.203	0.01693	0.2925	0.2297	0.05986	-2.81575
15	15_128373223	128373223	A	0.05405	0.5	G	4.041e-08	0.7219	0.7219	0.5142	0.5142	0.03139	0.5422	0.223	0.05714	-2.86225
15	15_128373275**	128373275	T	0.01351	0.4524	G	2.387e-09	0.04265	0.04265	0.04175	0.04175	0.01066	0.1842	0.1757	0.01658	-4.09956
15	15_128376439	128376439	T	0.08108	0.5238	TCAGATCTGGTGTTGCCATGGCTGTGGTATAGGCTGGCAG	1.713e-07	1	1	0.9531	0.9531	0.04099	0.7082	0.2365	0.08021	-2.52311
15	15_128380578	128380578	C	0.1081	0.5952	A	5.347e-08	0.9552	0.9552	0.6152	0.6152	0.03271	0.565	0.2703	0.08242	-2.49593
15	15_128386942	128386942	T	0.08108	0.5238	TTTC	1.713e-07	1	1	0.9531	0.9531	0.04099	0.7082	0.223	0.08021	-2.52311
15	15_128432657**	128432657	TCAC	0.05405	0.5238	T	1.097e-08	0.1959	0.1959	0.1779	0.1779	0.01693	0.2925	0.223	0.05195	-2.95747
15	15_128446992	128446992	G	0.08108	0.5714	A	1.322e-08	0.2362	0.2362	0.2104	0.2104	0.01693	0.2925	0.2432	0.06618	-2.71538
15	15_128447008	128447008	A	0.09459	0.5476	G	2.543e-07	1	1	0.9894	0.9894	0.05048	0.8721	0.2432	0.08631	-2.44981
15	15_128447028	128447028	TTCTC	0.09459	0.5476	T	2.543e-07	1	1	0.9894	0.9894	0.05048	0.8721	0.2432	0.08631	-2.44981
15	15_128451679	128451679	AGGC	0.3108	0.8095	A	2.65e-07	1	1	0.9912	0.9912	0.05083	0.8781	0.4662	0.1061	-2.24337
15	15_128453484	128453484	T	0.1486	0.619	C	3.071e-07	1	1	0.9959	0.9959	0.05083	0.8781	0.3108	0.1074	-2.2312
15	15_128465394	128465394	GA	0.09459	0.5476	G	2.543e-07	1	1	0.9894	0.9894	0.05048	0.8721	0.25	0.08631	-2.44981
15	15_128471464	128471464	G	0.1486	0.7143	C	1.238e-09	0.02211	0.02211	0.02187	0.02187	0.01066	0.1842	0.3311	0.06984	-2.66155
15	15_128471538	128471538	A	0.2027	0.7619	G	4.145e-09	0.07404	0.07404	0.07137	0.07137	0.01073	0.1854	0.3784	0.07945	-2.53263
15	15_128471581	128471581	A	0.1757	0.7143	G	1.812e-08	0.3237	0.3237	0.2765	0.2765	0.01703	0.2943	0.3446	0.08525	-2.46217
15	15_128476618**	128476618	A	0.1216	0.619	T	3.806e-08	0.6799	0.6799	0.4933	0.4933	0.03091	0.5339	0.2973	0.08521	-2.46264
15	15_128479551	128479551	C	0.1486	0.619	A	3.071e-07	1	1	0.9959	0.9959	0.05083	0.8781	0.3108	0.1074	-2.2312
15	15_128482533	128482533	G	0.1351	0.619	C	1.561e-07	1	1	0.9385	0.9385	0.04099	0.7082	0.3041	0.09615	-2.34185
15	15_128483378	128483378	A	0.1351	0.619	C	1.561e-07	1	1	0.9385	0.9385	0.04099	0.7082	0.2905	0.09615	-2.34185
15	15_128483999	128483999	C	0.09459	0.5476	T	2.543e-07	1	1	0.9894	0.9894	0.05048	0.8721	0.25	0.08631	-2.44981
15	15_128484085	128484085	T	0.1081	0.5714	TG	1.726e-07	1	1	0.9542	0.9542	0.04099	0.7082	0.2635	0.09091	-2.39789
15	15_128492940	128492940	T	0.1216	0.5952	C	1.333e-07	1	1	0.9075	0.9075	0.04099	0.7082	0.2838	0.09415	-2.36287
15	15_128509744	128509744	ACC	0.6351	0.1429	A	2.414e-07	1	1	0.9866	0.9866	0.05048	0.8721	0.4932	10.44	2.34564
15	15_128509922	128509922	T	0.2973	0.8571	C	6.675e-09	0.1192	0.1192	0.1124	0.1124	0.01491	0.2575	0.4662	0.07051	-2.652
15	15_128516051	128516051	A	0.1216	0.5952	G	1.333e-07	1	1	0.9075	0.9075	0.04099	0.7082	0.2703	0.09415	-2.36287
15	15_128516082	128516082	C	0.1216	0.5952	T	1.333e-07	1	1	0.9075	0.9075	0.04099	0.7082	0.2703	0.09415	-2.36287
15	15_128516094	128516094	TA	0.1216	0.5952	T	1.333e-07	1	1	0.9075	0.9075	0.04099	0.7082	0.2703	0.09415	-2.36287
15	15_128554233	128554233	C	0.1486	0.6667	G	2.737e-08	0.4888	0.4888	0.3867	0.3867	0.02444	0.4222	0.2973	0.0873	-2.4384
15	15_128555906	128555906	A	0.09459	0.5476	C	2.543e-07	1	1	0.9894	0.9894	0.05048	0.8721	0.2297	0.08631	-2.44981
15	15_128559614	128559614	C	0.1081	0.5714	G	1.726e-07	1	1	0.9542	0.9542	0.04099	0.7082	0.2432	0.09091	-2.39789
15	15_128570193	128570193	A	0.1081	0.5714	G	1.726e-07	1	1	0.9542	0.9542	0.04099	0.7082	0.2432	0.09091	-2.39789
15	15_128583630	128583630	G	0.1216	0.5952	A	1.333e-07	1	1	0.9075	0.9075	0.04099	0.7082	0.2568	0.09415	-2.36287
15	15_128585573	128585573	C	0.1081	0.5714	T	1.726e-07	1	1	0.9542	0.9542	0.04099	0.7082	0.2432	0.09091	-2.39789
15	15_128600706	128600706	G	0.08108	0.5952	A	3.412e-09	0.06095	0.06095	0.05913	0.05913	0.01073	0.1854	0.2432	0.06	-2.81341
15	15_128601518	128601518	T	0.1081	0.5952	C	5.347e-08	0.9552	0.9552	0.6152	0.6152	0.03271	0.565	0.2635	0.08242	-2.49593
15	15_128601744	128601744	T	0.1081	0.5952	A	5.347e-08	0.9552	0.9552	0.6152	0.6152	0.03271	0.565	0.2568	0.08242	-2.49593
15	15_128613886	128613886	A	0.1216	0.5952	G	1.333e-07	1	1	0.9075	0.9075	0.04099	0.7082	0.2635	0.09415	-2.36287
15	15_128616681	128616681	C	0.1216	0.5952	G	1.333e-07	1	1	0.9075	0.9075	0.04099	0.7082	0.2635	0.09415	-2.36287
15	15_128616889	128616889	C	0.1216	0.5952	T	1.333e-07	1	1	0.9075	0.9075	0.04099	0.7082	0.2635	0.09415	-2.36287
15	15_128616977	128616977	C	0.1351	0.619	T	1.561e-07	1	1	0.9385	0.9385	0.04099	0.7082	0.277	0.09615	-2.34185
15	15_128644809	128644809	ACC	0.1216	0.5952	A	1.333e-07	1	1	0.9075	0.9075	0.04099	0.7082	0.2568	0.09415	-2.36287
15	15_128644810	128644810	C	0.1216	0.5952	A	1.333e-07	1	1	0.9075	0.9075	0.04099	0.7082	0.2568	0.09415	-2.36287
15	15_128648441	128648441	T	0.1486	0.619	C	3.071e-07	1	1	0.9959	0.9959	0.05083	0.8781	0.2838	0.1074	-2.2312
15	15_128656271	128656271	T	0.1351	0.6905	C	1.85e-09	0.03304	0.03304	0.0325	0.0325	0.01066	0.1842	0.3108	0.07004	-2.65869
15	15_128670255	128670255	G	0.1486	0.619	A	3.071e-07	1	1	0.9959	0.9959	0.05083	0.8781	0.2838	0.1074	-2.2312
15	15_128692354	128692354	AAAAAG	0.1351	0.619	A	1.561e-07	1	1	0.9385	0.9385	0.04099	0.7082	0.277	0.09615	-2.34185
15	15_129346670	129346670	AAAC	0.5811	0.09524	A	1.459e-07	1	1	0.9262	0.9262	0.04099	0.7082	0.4324	13.18	2.5787
16	16_71734930	71734930	G	0.02703	0.4286	A	7.032e-08	1	1	0.7152	0.7152	0.03489	0.6028	0.1622	0.03704	-3.29576
18	18_10479521	10479521	CA	0.1081	0.5714	C	1.726e-07	1	1	0.9542	0.9542	0.04099	0.7082	0.2365	0.09091	-2.39789
19	X_315788	315788	G	0.2162	0.7143	C	1.767e-07	1	1	0.9574	0.9574	0.04099	0.7082	0.3919	0.1103	-2.20455
19	X_318252	318252	G	0.1892	0.6905	T	1.107e-07	1	1	0.8617	0.8617	0.04099	0.7082	0.3851	0.1046	-2.25761
19	X_318265	318265	A	0.1892	0.6905	C	1.107e-07	1	1	0.8617	0.8617	0.04099	0.7082	0.3851	0.1046	-2.25761
19	X_318437	318437	C	0.2162	0.7143	CAT	1.767e-07	1	1	0.9574	0.9574	0.04099	0.7082	0.3851	0.1103	-2.20455
19	X_318942	318942	AAG	0.2162	0.7143	A	1.767e-07	1	1	0.9574	0.9574	0.04099	0.7082	0.3986	0.1103	-2.20455
19	X_319166	319166	C	0.1892	0.7143	T	3.034e-08	0.5419	0.5419	0.4184	0.4184	0.0258	0.4458	0.3851	0.09333	-2.37161
	* validated by Sanger sequencing
	** validated by KASP genotyping
	CHR: Chromosome
	BP: genomic position
	A1: Minor allele
	A2: Major allele
	F_A: Frequency of Allele 1 in the affected animals (Case)
	F_U: Frequency of Allele 1 in the unaffected animals (Controls)
	P: P-Value
	OR: Odds Ratio
	BONF: Bonferroni single-step adjusted p-values
	HOLM: Holm (1979) step-down adjusted p-values
	SIDAK_SS: Sidak single-step adjusted p-values
	SIDAK_SD: Sidak step-down adjusted p-values
	FDR_BH: Benjamini & Hochberg (1995) step-up FDR control
	FDR_BY: Benjamini & Yekutieli (2001) step-up FDR control
		PECAM1
		RHBDD
		COL4A4
